# Supplementary material for: Conveying Movement in Music and Prosody
Source: PLoS One. 2013 Oct 16;8(10):e76744. doi: 10.1371/journal.pone.0076744 (PMC3797746; doi:10.1371/journal.pone.0076744)
Supplement: Supporting Information S1 — Images from Experiment 1. (ZIP) [file pone.0076744.s001.zip]

Archive with 26 entries (26 files):
- as10.jpg
- if1.jpg
- if3.jpg
- if4.jpg
- if5.jpg
- if6.jpg
- if7.jpg
- if8.jpg
- if9.jpg
- if10.jpg
- is1.jpg
- is3.jpg
- is4.jpg
- is5.jpg
- is6.jpg
- is7.jpg
- is8.jpg
- is9.jpg
- is10.jpg
- af6.jpg
- af8.jpg
- af9.jpg
- af10.jpg
- as6.jpg
- as8.jpg
- as9.jpg
