# Supplementary material for: Conveying Movement in Music and Prosody
Source: PLoS One. 2013 Oct 16;8(10):e76744. doi: 10.1371/journal.pone.0076744 (PMC3797746; doi:10.1371/journal.pone.0076744)
Supplement: Supporting Information S2 — Images from Experiments 2 and 3. (ZIP) [file pone.0076744.s002.zip]

Archive with 48 entries (48 files):
- train.bmp
- appletree.bmp
- bear.bmp
- bicycleF.bmp
- bicycleS.bmp
- bladesF.bmp
- bladesS.bmp
- boat.bmp
- bowl.bmp
- butterfly.bmp
- carF.bmp
- carS.bmp
- cat.bmp
- cheetahF.bmp
- cheetahS.bmp
- couch.bmp
- deerF.bmp
- deerS.bmp
- desk.bmp
- dogF.bmp
- dogS.bmp
- doll.bmp
- elephant.bmp
- fish.bmp
- flower.bmp
- frisbeeF.bmp
- frisbeeS.bmp
- giraffe.bmp
- horseF.bmp
- horseS.bmp
- House.bmp
- ladder.bmp
- lamp.bmp
- manF.bmp
- manS.bmp
- parachute.bmp
- penguin.bmp
- rockingchair.bmp
- seal.bmp
- shirt.bmp
- skiF.bmp
- skiS.bmp
- snail.bmp
- SnakeF.bmp
- snakeS.bmp
- squirrel.bmp
- swimmerS.bmp
- swimmingF.bmp
