# Supplementary material for: Conveying Movement in Music and Prosody
Source: PLoS One. 2013 Oct 16;8(10):e76744. doi: 10.1371/journal.pone.0076744 (PMC3797746; doi:10.1371/journal.pone.0076744)
Supplement: Supporting Information S3 — Sentences from Experiments 2 and 3. (ZIP) [file pone.0076744.s003.zip]

Archive with 40 entries (40 files):
- zebra.wav
- candle.wav
- cat.wav
- chair.wav
- clock.wav
- clouds.wav
- computer.wav
- eagleS.wav
- girl.wav
- girldress.wav
- glasses.wav
- lion.wav
- mailbox.wav
- mouse.wav
- pillows.wav
- pinetree.wav
- Sbicycle.wav
- Sboat.wav
- Scar.wav
- Scheetah.wav
- Sdeer.wav
- Sdog.wav
- Sdolphin.wav
- Seagle.wav
- seagullS.wav
- Sfrisbee.wav
- shoes.wav
- Shorse.wav
- Sman.wav
- squirrel.wav
- Srollerblades.wav
- Sseagull.wav
- Sski.wav
- Ssnake.wav
- Sswimmer.wav
- sweater.wav
- teapot.wav
- television.wav
- wineglass.wav
- woman.wav
