# Supplementary material for: Conveying Movement in Music and Prosody
Source: PLoS One. 2013 Oct 16;8(10):e76744. doi: 10.1371/journal.pone.0076744 (PMC3797746; doi:10.1371/journal.pone.0076744)
Supplement: Supporting Information S4 — Music from Experiments 1, 2, and 3. (ZIP) [file pone.0076744.s004.zip]

Archive with 9 entries (8 files):
- accelerating example.mid
- __MACOSX/
- __MACOSX/._accelerating example.mid
- decelerating example.mid
- __MACOSX/._decelerating example.mid
- fast example.mid
- __MACOSX/._fast example.mid
- slow example.mid
- __MACOSX/._slow example.mid
